# Supplementary material for: Clinical Characteristics and Prognostic Impact of Short Physical Performance Battery in Hospitalized Patients with Acute Heart Failure—Results of the PROFUND-IC Registry
Source: J Clin Med. 2023 Sep 14;12(18):5974. doi: 10.3390/jcm12185974 (PMC10531733; doi:10.3390/jcm12185974)
Supplement: Supplementary file 1 [file jcm-12-05974-s001.zip]

Archive with 1 entries (1 files):
- jcm-2554839-supplementary.pdf
